# Supplementary material for: Store-Operated Ca2+ Entry Is Up-Regulated in Tumour-Infiltrating Lymphocytes from Metastatic Colorectal Cancer Patients
Source: Cancers (Basel). 2022 Jul 7;14(14):3312. doi: 10.3390/cancers14143312 (PMC9315763; doi:10.3390/cancers14143312)
Supplement: Supplementary file 1 [file cancers-14-03312-s001.zip]

Archive with 1 entries (1 files):
- cancers-1789253-supplementary.pdf
